# Supplementary material for: Combining machine learning and nanopore construction creates an artificial intelligence nanopore for coronavirus detection
Source: Nat Commun. 2021 Jun 17;12:3726. doi: 10.1038/s41467-021-24001-2 (PMC8211865; doi:10.1038/s41467-021-24001-2)
Supplement: Supplementary file 6 — Source Data [file 41467_2021_24001_MOESM6_ESM.zip]

Archive with 1 entries (1 files):
- Source-Data.docx
